# Supplementary material for: Transcriptional Regulation of the Phenylalanine Ammonia-Lyase (PAL) Gene Family in Mulberry Under Chitosan-Induced Stress
Source: Plants (Basel). 2025 Sep 5;14(17):2783. doi: 10.3390/plants14172783 (PMC12430538; doi:10.3390/plants14172783)
Supplement: Supplementary file 1 [file plants-14-02783-s001.zip]

Archive with 6 entries (6 files):
- Figure S1.pdf
- Table S1.pdf
- Table S2.pdf
- Table S3.xlsx
- Table S4.xlsx
- Table S5.xlsx
