# Supplementary material for: Transcriptional Regulation of the Phenylalanine Ammonia-Lyase (PAL) Gene Family in Mulberry Under Chitosan-Induced Stress
Source: Plants (Basel). 2025 Sep 5;14(17):2783. doi: 10.3390/plants14172783 (PMC12430538; doi:10.3390/plants14172783)
Supplement: Supplementary file 1 [file plants-14-02783-s001.zip › Table S3.xlsx]

## Sheet: candidate TFs
Table S3: Expression profile of candidate TFs in mulberry ‘Sakonnakorn’ under FN and chitosan-treated conditions
This supplementary data presents detailed transcription analysis of specific candidate transcription factors (TFs) and the PAL gene in mulberry plants subjected to chitosan treatment, compared to untreated controls.
Abbreviation	Transcript_ID	Gene_ID	Gene_Symbol	Description	RNAtype	Protein_ID	Transcript_Locus	Transcript_Length	CHI_14D_1_Read_Count	CHI_14D_2_Read_Count	CHI_14D_3_Read_Count	FN_14D_1_Read_Count	FN_14D_2_Read_Count	FN_14D_3_Read_Count	CHI_14D_1_FPKM	CHI_14D_2_FPKM	CHI_14D_3_FPKM	FN_14D_1_FPKM	FN_14D_2_FPKM	FN_14D_3_FPKM	CHI_14D_1_TPM	CHI_14D_2_TPM	CHI_14D_3_TPM	FN_14D_1_TPM	FN_14D_2_TPM	FN_14D_3_TPM	Average_CHI	Average_FN	SD_CHI	SD_FN	FC_CHIvsFN	LOG2_CHIvsFN		Log2_CHI			Log2_FN			SD_Log2_CHI	SD_Log2_FN				SED_Log2FC
RAV2	XM_010095101	21405755	LOC21405755	AP2/ERF and B3 domain-containing transcription factor RAV1	mRNA	XP_010093403.1	NW_010359796.1:749413-751008	1596	1391	1032	1680	1116	4117	1525	64.3439	52.41	74.0685	75.1258	114.435	90.6763	111.749	88.3023	125.142	136.024	189.539	152.099	108.398	159.221	10.7659	15.8535	0.680801	-0.554694		6.80412	6.46438	6.96742	7.08772	7.56635	7.24887	0.148163	0.140604	0.0219523	0.0197695	0.0417218	0.204259
ERF2	XM_024166839	112091960	LOC112091960	transcription termination factor MTERF2, chloroplastic-like	mRNA	XP_024022607.1	NW_010361538.1:612835-614275	1441	38	20	26	56	68	18	1.93743	1.0952	1.25377	4.13155	2.07308	1.1532	3.36483	1.84523	2.11829	7.48068	3.43366	1.93436	2.44278	4.2829	0.467711	1.65644	0.570357	-0.810062		1.75053	0.883803	1.0829	2.90317	1.77975	0.951856	0.262106	0.565445	0.0686993	0.319728	0.388428	0.62324
ERF5	XM_010113309	21400626	LOC21400626	transcription termination factor MTERF5, chloroplastic	mRNA	XP_010111611.1	NW_010367753.1:177350-180033	1904	20	41	43	53	108	58	0.761664	1.71219	1.57527	2.97139	2.5047	2.85971	1.32282	2.88475	2.66149	5.38007	4.14855	4.79683	2.28969	4.77515	0.487711	0.355674	0.479501	-1.0604		0.403616	1.52845	1.41223	2.42762	2.05261	2.26208	0.357154	0.108506	0.127559	0.0117735	0.139333	0.373273
BPC6	XM_010106955	21402340	LOC21402340	protein BASIC PENTACYSTEINE6	mRNA	XP_010105257.1	NW_010364747.1:88714-92380	1930	300	227	262	322	422	256	11.4677	9.53236	9.52529	17.8931	9.69168	12.5911	19.9165	16.0605	16.0934	32.3977	16.0524	21.1201	17.3568	23.19	1.2799	4.83065	0.748459	-0.418005		4.31589	4.00544	4.0084	5.01782	4.00472	4.40055	0.102995	0.294777	0.010608	0.0868934	0.0975014	0.312252
HAT3	XM_010091001	21404674	LOC21404674	homeobox-leucine zipper protein HAT3	mRNA	XP_010089303.1	NW_010357868.1:455024-457604	1460	16	39	26	0	131	56	0.795305	2.12033	1.21254	0	3.95877	3.62064	1.38124	3.57242	2.04864	0	6.55693	6.0732	2.3341	4.21005	0.64844	2.10965	0.554412	-0.850969		0.465968	1.8369	1.03467		2.71302	2.60246	0.397663	0.0451371	0.158136	0.00203736	0.160174	0.400217
REF6	XM_010103640	21391565	LOC21391565	lysine-specific demethylase REF6	mRNA	XP_010101942.1	NW_010363199.1:120790-127094	4735	183	264	458	206	977	417	2.84282	4.51483	6.8066	4.66315	9.14874	8.3505	4.93727	7.60674	11.5	8.4432	15.1531	14.007	8.01468	12.5344	1.90546	2.0722	0.639413	-0.645179		2.30371	2.92728	3.52357	3.07779	3.92154	3.80807	0.352171	0.264376	0.124024	0.0698948	0.193919	0.440362
CDC5	XM_010103932	21407254	LOC21407254	cell division cycle 5-like protein	mRNA	XP_010102234.1	NW_010363285.1:442795-447574	3468	834	667	1061	819	1664	961	17.7563	15.5904	21.5207	25.3721	21.2807	26.2989	30.8382	26.2672	36.3601	45.9394	35.2474	44.1133	31.1552	41.7667	2.91787	3.30199	0.745934	-0.42288		4.94665	4.71519	5.18428	5.52166	5.13944	5.46314	0.135419	0.118858	0.0183384	0.0141273	0.0324657	0.180182
NAC083	XM_010112633	21389127	LOC21389127	NAC domain-containing protein 83	mRNA	XP_010110935.1	NW_010367550.1:141118-143273	1223	20426	15282	12416	4537	9956	6568	1233.48	1013.16	714.706	398.615	361.194	509.851	2142.24	1707.01	1207.53	721.741	598.247	855.216	1685.59	725.068	270.042	74.199	2.32474	1.21707		11.0649	10.7373	10.2378	9.49534	9.2246	9.74014	0.240464	0.148888	0.057823	0.0221677	0.0799907	0.282826
TCP7	XM_010098488	21388262	LOC21388262	transcription factor TCP7	mRNA	XP_010096790.1	NW_010361101.1:140038-142316	2279	197	153	124	127	251	143	6.3743	5.42352	3.81911	5.95041	4.87469	5.94228	11.0706	9.13774	6.45255	10.7739	8.07398	9.96747	8.88695	9.60513	1.33899	0.800193	0.925229	-0.112117		3.46866	3.19184	2.68987		3.01328	3.31723	0.227926	0.124086	0.0519504	0.0153974	0.0673478	0.259515
TCP9	XM_010109750	21405911	LOC21405911	transcription factor TCP9	mRNA	XP_010108052.1	NW_010366183.1:142590-144188	1599	52	93	71	46	165	66	2.3755	4.71427	3.12226	3.04104	4.5721	3.8963	4.12564	7.94278	5.27519	5.50618	7.57278	6.5356	5.7812	6.53819	1.13059	0.596579	0.884221	-0.177521		2.04462	2.98964	2.39922	2.46105	2.92082	2.70832	0.275622	0.132851	0.0759674	0.0176494	0.0936169	0.305969
TCP19	XM_010108512	21388831	LOC21388831	transcription factor TCP19	mRNA	XP_010106814.1	NW_010365739.1:79910-81520	1472	13	33	17	0	74	25	0.645278	1.80465	0.783294	0	2.21109	1.5774	1.12069	3.04053	1.32341	0	3.66224	2.64591	1.82821	2.10272	0.60898	1.09153	0.869452	-0.201822		0.164382	1.60432	0.40426		1.87272	1.40377	0.445417	0.191452	0.198396	0.0366539	0.23505	0.484819
TCP20	XM_010114094	21394086	LOC21394086	transcription factor TCP20	mRNA	XP_010112396.1	NW_010368042.1:271561-273381	1669	192	217	248	213	389	203	8.48776	10.4993	10.4305	13.6861	10.3306	11.523	14.7411	17.6895	17.6227	24.7804	17.1107	19.3285	16.6844	20.4066	0.971867	2.27873	0.817602	-0.290529		3.88177	4.14482	4.13936	4.63113	4.09683	4.27266	0.0867884	0.157215	0.00753222	0.0247165	0.0322487	0.179579
LOC21407114	XM_010109217	21407114	LOC21407114	phenylalanine ammonia-lyase	mRNA	XP_010107519.2	NW_010366042.1:370221-374882	1991	10540	9120	15590	5175	8154	4943	390.977	371.389	551.259	279.296	181.72	235.659	679.029	625.73	931.376	505.699	300.983	395.29	745.378	400.657	94.2628	59.1574	1.86039	0.895604		9.40733	9.2894	9.86322	8.98214	8.23354	8.62677	0.174963	0.216194	0.0306119	0.0467397	0.0773516	0.278122
LOC21407115	XM_010109218	21407115	LOC21407115	phenylalanine ammonia-lyase 1	mRNA	XP_010107520.1	NW_010366042.1:374751-378858	2588	4478	3477	5510	2210	2853	1977	127.777	108.933	149.89	91.7229	48.9113	72.5123	221.917	183.534	253.245	166.076	81.0121	121.631	219.565	122.906	20.1582	24.564	1.78645	0.837092		7.79387	7.5199	7.98439	7.3757	6.34006	6.92637	0.134806	0.299831	0.0181725	0.0898989	0.108071	0.328742
LOC21407113	XM_024172971	21407113	LOC21407113	phenylalanine ammonia-lyase 1, transcript variant X1	mRNA	XP_024028739.1	NW_010366042.1:364643-368260	2594	3310	2949	4398	1630	3290	1586	94.2378	92.1785	119.345	67.4965	56.2708	58.0356	163.667	155.306	201.638	122.211	93.2016	97.348	173.537	104.253	14.2564	9.05807	1.66457	0.73515		7.35462	7.27897	7.65563	6.93323	6.54228	6.60508	0.115036	0.121212	0.0132333	0.0146923	0.0279256	0.167109
LOC21407112	XM_024172966	21407112	LOC21407112	phenylalanine ammonia-lyase class 1	mRNA	XP_024028734.1	NW_010366042.1:309195-315408	2235	2469	2205	3018	1282	2775	1265	81.582	79.9654	95.0428	61.6071	55.0788	53.7055	141.687	134.729	160.579	111.547	91.2272	90.0847	145.665	97.6197	7.72281	6.97155	1.49217	0.577409		7.14657	7.07391	7.32714	6.80151	6.51139	6.49321	0.0752803	0.0998743	0.00566713	0.00997488	0.015642	0.125068
LOC21384641	XM_010108581	21384641	LOC21384641	phenylalanine ammonia-lyase	mRNA	XP_010106883.2	NW_010365776.1:577-4830	2151	0	14	11	19	9	9	0	0.501281	0.341822	0.918745	0.16817	0.386423	0	0.844576	0.577523	1.6635	0.278541	0.648179	0.474033	0.863407	0.249239	0.414033	0.549026	-0.865053			-0.243701	-0.79205	0.734222	-1.84404	-0.625536	0.223862	0.744652	0.0501144	0.554506	0.604621	0.777574
LOC21409963	XM_010091807	21409963	LOC21409963	phenylalanine ammonia-lyase	mRNA	XP_010090109.1	NW_010358084.1:1175201-1177736	2536	15	7	42	0	17	3	0.42932	0.211954	1.15585	0	0.286322	0.076857	0.745621	0.357109	1.95287	0	0.474236	0.128919	1.01853	0.201052	0.480441	0.141571	5.06602	2.34085		-0.423486	-1.48556	0.965592		-1.07632	-2.95546	0.709683	0.767156	0.503651	0.588528	1.09218	1.04507
PR1	XM_010097323	21387250	LOC21387250	pathogenesis-related protein 1	mRNA	XP_010095625.1	NW_010360769.1:2483-3259	777	26	178	10	7	78	16	2.39833	18.4854	0.903676	0.870086	4.41348	1.90322	4.1653	31.1448	1.5268	1.5754	7.31006	3.19242	12.279	4.02596	9.46362	1.70711	3.04995	1.60879		2.05842	4.96092	0.61051	0.655715	2.86988	1.67465	1.27904	0.63985	1.63595	0.409408	2.04535	1.43016
Actin	XM_010112836	21394037	LOC21394037	actin	mRNA	XP_010111138.1	NW_010367598.1:181425-184373	1572	4484	5121	4457	2799	8482	3736	210.631	264.114	199.575	191.273	239.393	225.593	365.814	444.99	337.19	346.324	396.508	378.406	382.664	373.746	32.2395	14.6731	1.02386	0.034022		8.51497	8.79763	8.39742	8.43598	8.63121	8.56379	0.118763	0.0572497	0.0141047	0.00327753	0.0173822	0.131842
Remarks:
1) The average Log2 Fold Change (Log2​FC) values for each candidate gene in Figure 5 are located in column AG ('LOG2_CHIvsFN').
2) The corresponding standard error of the mean (SEM) for these values is located in column AT ('SEM_Log2FC').
