# Supplementary material for: Transcriptional Regulation of the Phenylalanine Ammonia-Lyase (PAL) Gene Family in Mulberry Under Chitosan-Induced Stress
Source: Plants (Basel). 2025 Sep 5;14(17):2783. doi: 10.3390/plants14172783 (PMC12430538; doi:10.3390/plants14172783)
Supplement: Supplementary file 1 [file plants-14-02783-s001.zip › Table S4.xlsx]

## Sheet: Sheet1
Table S4 Distribution of cis-elements identified by FootprintDB across six mulberry PAL promoter regions.
The table details the transcription factor (TF) families associated with cis-regulatory elements found in the promoter regions of six Phenylalanine ammonia-lyase (PAL) genes in mulberry, as identified by the FootprintDB database. For each gene, the table distinguishes between overlapping TFs, whose binding sites are found in at least one other PAL gene promoter in this set, and non-overlapping TF…
Gene Name	Number of Overlapping TF Families	Details of Overlapping TF Families	Number of Non-overlapping TF Families	Details of Non-overlapping TF Families
LOC21384641	1	TCP19	24	RAV2, TEM2, TEM1, EDF3, REM1, REF6, ANAC079, NAC080, NAC058, NAC046, ANAC100, NAC083, NTL6, ANAC092, TCP1, TCP21, TCP22, At2g45680, At5g08330, AT5G51910, TCP20, TCP7, TCP9, AT3G46070
LOC21409963	2	FUS3, LEC2	9	ERF096, ERF1, ERF2, ERF5, ERF1B, ERF13, SPT, CDC5, AT5G25475
LOC21407112	10	VAL1, FUS3, LEC2, BPC6, BPC5, BPC1, FRS9, HAT3, WLIM2A, CORE	0
LOC21407113	10	VAL1, FUS3, LEC2, BPC6, BPC5, BPC1, FRS9, HAT3, WLIM2A, CORE	0
LOC21407114	1	TCP19	4	ZAT7, DOF2.2, SEP3, TRFL5
LOC21407115	10	VAL1, FUS3, LEC2, BPC6, BPC5, BPC1, FRS9, HAT3, WLIM2A, CORE	0
