# Supplementary material for: Transcriptional Regulation of the Phenylalanine Ammonia-Lyase (PAL) Gene Family in Mulberry Under Chitosan-Induced Stress
Source: Plants (Basel). 2025 Sep 5;14(17):2783. doi: 10.3390/plants14172783 (PMC12430538; doi:10.3390/plants14172783)
Supplement: Supplementary file 1 [file plants-14-02783-s001.zip › Table S5.xlsx]

## Sheet: Sheet1
Table S5 Comparison of TF Family Counts between PlantRegMap and FootprintDB
A summary of transcription factor (TF) family counts identified from two distinct databases, PlantRegMap and FootprintDB. This table provides a direct comparison, listing the total count for each TF family found in PlantRegMap alongside the corresponding count from FootprintDB, with zero indicating the absence of a given family in a database.
TF Family	Count_PlantRegMap	Count_FootprintDB
AP2/ERF	27	10
ARF	1	0
BBR-BPC	62	3
C2H2	24	1
bHLH	1	1
CPP	1	0
Dof	22	1
G2-like	3	0
GATA	8	0
GRAS	8	0
HD-ZIP	1	1
MIKC_MADS	2	0
MYB	7	2
MYB_related	4	0
RAV	1	0
SBP	7	0
Trihelix	2	0
WOX	1	0
YABBY	1	0
ZF-HD	1	0
B3	0	4
FRS	0	1
Jumonji	0	1
LIM	0	1
MADS	0	1
NAC	0	8
TCP	0	10
